# Supplementary material for: PD-L1 expression on tumor cells and tumor-infiltrating immune cells in thymic epithelial tumors detected with SP142 and SP263 antibodies
Source: PLoS One. 2025 Jul 9;20(7):e0327792. doi: 10.1371/journal.pone.0327792 (PMC12240378; doi:10.1371/journal.pone.0327792)
Supplement: S1 Table — (XLSX) [file pone.0327792.s001.xlsx]

## Sheet: Sheet1
S1 Table. Clinicopathologic Characteristics and PD-L1 expression of patients with thymic epithelial tumors
case	age	sex		WHO classification, hislogical type	Masaoka-koga stage	Tumor size (mm)	Specimen sampling	Teatment	Reccurence	Dead	SP142 TC	SP142 IC	SP263	OS (months)
1	79	female	Thymoma	A	Ⅰ	80	Surgical resection	Complete resection	no	no	TC0	IC0	negative	42.9667
2	74	famale	Thymoma	A	II	17	Surgical resection	Complete resection	no	no	TC2	IC2	low	95.4
3	67	male	Thymoma	A	Ⅰ	35	Surgical resection	Complete resection	no	no	TC0	IC0	low	88.6
4	74	male	Thymoma	A	Ⅰ	75	Surgical resection	Complete resection	no	no	TC0	IC1	negative	12.0667
5	61	famale	Thymoma	A	Ⅰ	15	Surgical resection	Complete resection	no	no	TC0	IC1	low	12.0667
6	66	male	Thymoma	A	Ⅰ	35	Surgical resection	Complete resection	no	no	TC0	IC0	negative	2.53333
7	71	famale	Thymoma	AB	II	74	Surgical resection	Complete resection	no	no	TC0	IC1	negative	88.8333
8	33	famale	Thymoma	AB	II	40	Surgical resection	Complete resection	no	no	TC0	IC1	low	70.6333
9	50	famale	Thymoma	AB	Ⅰ	36	Surgical resection	Complete resection	no	no	TC1	IC1	low	95
10	55	famale	Thymoma	AB	Ⅰ	15	Surgical resection	Complete resection	no	no	TC0	IC1	low	122.867
11	63	famale	Thymoma	AB	Ⅰ	34	Surgical resection	Complete resection	no	no	TC0	IC3	low	117.3
12	54	famale	Thymoma	AB	II	60	Surgical resection	Complete resection	no	no	TC1	IC2	low	109.633
13	77	famale	Thymoma	AB	II	52	Surgical resection	Complete resection	no	no	TC2	IC3	low	66.4333
14	75	famale	Thymoma	AB	III	90	Surgical resection	Complete resection	no	no	TC2	IC3	low	48
15	70	famale	Thymoma	AB	II	40	Surgical resection	Complete resection	no	no	TC3	IC3	high	42.7333
16	40	famale	Thymoma	AB	Ⅰ	53	Surgical resection	Complete resection	no	no	TC0	IC2	negative	42.6333
17	70	famale	Thymoma	AB	I	45	Surgical resection	Complete resection	yes	yes	TC1	IC3	high	203.667
18	75	male	Thymoma	AB	II	87	Surgical resection	Complete resection	no	no	TC0	IC2	low	49.3
19	41	famale	Thymoma	B1	Ⅰ	45	Surgical resection	Complete resection	no	no	TC2	IC2	low	89.3
20	64	famale	Thymoma	B1	II	38	Surgical resection	Complete resection	no	no	TC3	IC3	high	73.0667
21	70	male	Thymoma	B1	II	25	Surgical resection	Complete resection	no	no	TC0	IC3	low	26.6667
22	51	famale	Thymoma	B1	II	40	Surgical resection	Complete resection	no	no	TC2	IC3	high	48.1
23	55	famale	Thymoma	B2	Ⅰ	62	Surgical resection	Complete resection	no	no	TC2	IC3	high	144.233
24	64	male	Thymoma	B2	II	80	Surgical resection	Complete resection	no	no	TC3	IC3	high	84.9667
25	44	famale	Thymoma	B2	II	110	Surgical resection	Complete resection	no	no	TC1	IC3	high	128.567
26	62	famale	Thymoma	B2	II	34	Surgical resection	Complete resection	yes	yes	TC2	IC1	high	56.6667
27	56	famale	Thymoma	B2	III	58	Surgical resection	Complete resection	no	no	TC3	IC3	high	100
28	67	male	Thymoma	B2	Ⅰ	25	Surgical resection	Complete resection	no	no	TC3	IC3	high	106.867
29	65	famale	Thymoma	B2	Ⅰ	38	Surgical resection	Complete resection	no	no	TC0	IC2	low	0.866667
30	51	male	Thymoma	B2	II	35	Surgical resection	Complete resection	no	no	TC3	IC3	high	69.9333
31	26	famale	Thymoma	B2	Ⅰ	32	Surgical resection	Complete resection	no	no	TC0	IC0	negative	45.0667
32	64	famale	Thymoma	B2	Ivb	72	Surgical resection	Chemoradiotherapy	yes	yes	TC3	IC2	high	92.2
33	53	male	Thymoma	B2	III	138	Surgical resection	Chemoradiotherapy	yes	no	TC2	IC3	high	110.8
34	49	male	Thymoma	B2	II	74	Surgical resection	Complete resection	no	no	TC2	IC3	high	109.7
35	74	male	Thymoma	B3	III	95	Surgical resection	Complete resection	no	no	TC3	IC3	high	39.9667
36	50	male	Thymoma	B3	Ⅰ	38	Surgical resection	Complete resection	no	no	TC3	IC3	high	48.7
37	56	male	Thymoma	B3	IVa	70	Surgical resection	Chemoradiotherapy	yes	yes	TC3	IC1	high	107.4
38	68	male	Thymic carcinoma	basaloid cell carcinoma	IVb	52	Surgical resection	Complete resection	NA	yes	TC0	IC0	negative	22.9
39	85	male	Thymic carcinoma	squamous cell carcinoma	II	32	CT-guided needle biopsy	Complete resection	no	no	TC0	IC0	negative	7.76667
40	54	famale	Thymic carcinoma	squamous cell carcinoma	II	45	Surgical resection	Complete resection	no	no	TC1	IC1	high	36.8
41	64	male	Thymic carcinoma	squamous cell carcinoma	Ⅰ	19	Surgical resection	Complete resection	no	no	TC3	IC3	high	68.3
42	55	male	Thymic carcinoma	squamous cell carcinoma	II	23	Surgical resection	Complete resection	no	no	TC3	IC3	high	0.633333
43	41	male	Thymic carcinoma	squamous cell carcinoma	IVb	46	Surgical resection	Chemotherapy	NA	yes	TC2	IC3	high	49.5333
44	65	male	Thymic carcinoma	squamous cell carcinoma	III	44	Surgical resection	Complete resection	yes	no	TC3	IC3	high	148.4
45	72	male	Thymic carcinoma	squamous cell carcinoma	III	98	Surgical resection	Radiotherapy	NA	yes	TC2	IC3	high	29.1
46	69	male	Thymic carcinoma	squamous cell carcinoma	IVb	68	CT-guided needle biopsy	Chemotherapy	NA	yes	TC3	IC3	high	27.5
47	79	famale	Thymic carcinoma	squamous cell carcinoma	IVb	80	CT-guided needle biopsy	Best Suppportive Care	NA	yes	TC0	IC0	low	8.13333
48	58	male	Thymic carcinoma	undifferentiated carcinoma	II	86	Surgical resection	Complete resection	no	no	TC2	IC3	low	106.1
